# Supplementary material for: Biomass Seedling Trays Drive Rhizosphere Microbiome Restructuring and PGPR Enrichment in Tomato
Source: Plants (Basel). 2026 May 13;15(10):1486. doi: 10.3390/plants15101486 (PMC13210904; doi:10.3390/plants15101486)
Supplement: Supplementary file 1 [file plants-15-01486-s001.zip]

Archive with 1 entries (1 files):
- plants-4281707-supplementary.pdf
